# Supplementary material for: Geospatial Patterns of Antimicrobial Resistance Genes in the US EPA National Rivers and Streams Assessment Survey
Source: Environ Sci Technol. 2022 Jun 23;56(21):14960–71. doi: 10.1021/acs.est.2c00813 (PMC9632466; doi:10.1021/acs.est.2c00813)
Supplement: Supplementary file 1 — es2c00813_si_001.xlsx [file es2c00813_si_001.xlsx]

## Sheet: COVER SHEET
Supporting Information
Geospatial patterns of antimicrobial resistance genes in the US EPA National Rivers and Streams Assessment
Scott P. Keely#*1, Nichole E. Brinkman*2, Emily A. Wheaton2, Michael A. Jahne2, Shawn D. Siefring1, Manju Varma1, Ryan A. Hill3, Scott G. Leibowitz3, Roy W. Martin1, Jay L. Garland2, Richard A. Haugland1
1Center for Environmental Measurement and Modeling, 2Center for Environmental Solutions and Emergency Response, US Environmental Protection Agency, Cincinnati, Ohio 45268, USA
3Center for Public Health and Environmental Assessment, US Environmental Protection Agency, Corvallis, Oregon 97333, USA
Figure S1. Geospatial distribution of targeted genes among the states by weighted mean concentrations of intI1 and sul1
Figure S2. Spearman correlations for fecal indicator bacteria, ICI and IWI
Figure S3. Inclusion Bayes factors for categorical predictive modeling of intI1 and ARG
Figure S4. Geospatial distribution of targeted genes among the ecoregions by percentage of river and stream kilometers for sites where a)intI1, b) sul1, c) tetW and d) blaTEM were detected above the reference IWG 95% threshold
Figure S5. Boxplots of intI1, sul1, tetW, blaTEM and outpatient prescriptions among US census regions
Table S1. Parameters for LDS and MDS
Table S2. PCR Primers and Probes
Table S3. Negative Template Controls for ddPCR
Table S4. LLOQ for ddPCR
Table S5. Categorical Predictive Analysis of Field Blanks
Table S6. Categorical Predictive Analysis of River and Stream Samples
Table S7. Multiple Linear Regression: Posterior Summaries of Coefficients and Model Comparisons
Table S8. Multiple Linear Regression for intI1
Table S9. Model Summary for the Association Between Gene Abundance and Ecoregions and 16S rRNA Gene
Table S10. Analysis of Effects and Models
Table S11. Bayesian Correlation Table for Kilometers
Table S12. MIQE qPCR Guidelines Checklist
Table S13. dMIQE2020 Guidelines Checklist
Table S14. Environmental Microbiology Minimum Information Checklist
Table S15. EMBRACE-WATERS Checklist
Table S16. Weighted Means, and Kilometers and Percent of Kilometers Above the LLOQ
Table S17: Gene Correlations
Table S18. Baseline Analysis of the Gene Targets
Table S19. Summary of the Inclusion Probabilities and Bayes Factors for the Four Scenarios
Table S20. Kilometers and Percent Kilometers Above the Gene Benchmarks
Table S21. Post Hoc Comparisons Between Census Regions for Outpatient Prescriptions, intI1, sul1, tetW, and blaTEM

## Sheet: Figure S1
Figure S1. Geospatial distribution of targeted genes among the states by weighted mean concentrations of intI1 and sul1. The horizontal lines represent the national weighted mean (solid) and lower and upper 95% confidence intervals (dashed).

## Sheet: Figure S2
Figure S2. Spearman correlations for fecal indicator bacteria, ICI and IWI.
Abbreviations: coastal plains (CPL), northern Appalachians (NAP), northern plains (NPL), southern Appalachians (SAP), southern plains (SPL), temperate plains (TPL), upper midwest (UMW), western mountains (WMT), and xeric (XER).

## Sheet: Figure S3
Figure S3. Inclusion Bayes factors for categorical predictive modeling of intI1 and ARG. Thirty-two models were tested for each of the following scenarios: Sc1) condition classes alone, Sc2) condition classes plus ecoregion, Sc3) condition classes plus by ecoregion and 16S rRNA., and Sc4) 16S rRNA normalized plus ecoregion. Log BFincl less than 0 indicate the model is better without including the…

## Sheet: Figure S4
Figure S4. Geospatial distribution of targeted genes among the ecoregions by percentage of river and stream kilometers for sites where a)intI1, b) sul1, c) tetW and d) blaTEM were detected above the reference IWG 95% threshold
Abbreviations: coastal plains (CPL), northern Appalachians (NAP), northern plains (NPL), southern Appalachians (SAP), southern plains (SPL), temperate plains (TPL), upper midwest (UMW), western mountains (WMT), and xeric (XER).

## Sheet: Figure S5
	Figure S5. Census region boxplots of a) intI1, b) sul1, c) tetW, d) blaTEM and e) outpatient prescriptions among the US census regions.
	The gene values are log10 weighted mean concentrations (molecules/L)
	Prescriptions are outpatient rates per 1000 persons

## Sheet: Table S1
Table S1. Parameters for LDS and MDS
Criterion	CPL		NAP		NPL		SAP		SPL		TPL		UMW		WMT-SW*		WMT-Srock*		WMT-Nrock/Pacific*		XER
	LDS	MDS	LDS	MDS	LDS	MDS	LDS	MDS	LDS	MDS	LDS	MDS	LDS	MDS	LDS	MDS	LDS	MDS	LDS	MDS	LDS	MDS
Total Phosporus (µg/L)	≤75	>250	≤20	>100	≤150	>500	≤20	>100	≤150	>500	≤100	>500	≤50	>150	≤50	>150	≤25	>100	≤	>100	≤50	>150
Total Nitrate (µg/L)	≤2500	>8000	≤750	>3500	≤4500	>10000	≤750	>3500	≤4500	>10000	≤3000	>15000	≤1000	>5000	≤750	>1500	≤750	>1500	≤	>1500	≤1500	>5000
chloride (Cl– ,µeq/L)	-†	-	≤250‡	>10000	≤1000	>5000	≤200	>1000	≤1000	>5000	≤2000	>5000	≤300	>2000	≤300	>1000	≤200	>1000	≤	>1000	≤1000	>5000
sulfate (SO42- , µeq/L)	≤600	>4000	≤250	>1000	-	-	≤400	>1000	-	-	-	-	≤400	>2000	-	-	≤200	>1000	≤	>1000	-	-
ANC§ (µeq/L) + DOC‖ (mg/L)¶	≥50 + ≥5	<0 + <5	≥50 + ≥5	<0 + <5	≥50 + ≥5	<0 + <5	≥50 + ≥5	<0 + <5	≥50 + ≥5	<0 + <5	≥50 + ≥5	<0 + <5	≥50 + ≥5	<0 + <5	≥50 + ≥5	<0 + <5	≥50 + ≥5	<0 + <5	≥50 + ≥5	<0 + <5	≥50 + ≥5	<0 + <5
Turbidity (NTU)	≤10	>50	≤5	>10	≤50	>100	≤5	>20	≤50	>100	≤50	>100	≤5	>30	≤5	>10	≤5	>10	≤	>10	≤25	>75
Riparian Disturbance Index	≤2	>4	≤2	>4	≤2	>3	≤2	>4	≤2	>3	≤2	>4	≤2	>4	≤0.5/≤1.5#	>3	≤0.5/≤1.5#	>3	≤0.5/≤1.5#	>3	≤1.5	>3
% fine substrate	≤50	>95	≤25	>75	≤90	>99	≤25	>75	≤90	>99	≤80	>100	≤40	>90	≤15	>50	≤15	>50	≤	>50	≤50	>90
*WMT was divided into subgroups to conform to criteria of the EMAP-West; SW=Soutwestern Mountains, Srock=Southern Rockies, Nrock/Pacific=Nothern Rockies and Pacific Mountains
† criterion was not used in the ecoregion
‡ Cl- criterion not applied in Northeastern Coastal Zone or Coast Range site
§ ANC = acid neutralizing capacity
‖ DOC= dissolved organic carbon
¶ Filter was specific for inorgainc acidity; site had to excced both criteria to fail
# Wadeable stream/Boatable river criteria. Different criteria were used by stream size in the WMT

## Sheet: Table S2
Table S2. PCR Primers and Probes
Assay	Primer or probe	Sequence (5'-3')	Reference
EnteroA1 (Enterococcus spp.)	forward primer	GAGAAATTCCAAACGAACTTG	USEPA. 2015. Method 1609.1: Enterococci in Water by TaqMan Quantitative Polymerase Chain Reaction (qPCR) with Internal Amplification Control (IAC) Assay. EPA-820-R-15-099. U.S. Environmental Protection Agency Washington, DC.
	reverse primer	CAGTGCTCTACCTCCATCATT
	probe	FAM-TGGTTCTCTCCGAAATAGCTTTAGGGCTA-TAMRA
	IAC* probe	VIC-CCTGCCGTCTCGTGCTCCTCA-TAMRA
EC23S587 (E. coli)	forward primer	GGTAGAGCACTGTTTTGGCA	Sivaganesan M et al. 2019 Standardized data quality acceptance criteria for a rapid Escherichia coli qPCR method (Draft method C) for water quality monitoring at recreational beaches. Water Research in press
	reverse primer	TGTCTCCCGTGATAACTTTCTC
	probe	FAM-TCATCCCGACTTACCAACCCG-TAMRA
	IAC probe	VIC-CCTGCCGTCTCGTGCTCCTCA-TAMRA
Sketa22	forward primer	GGTTTCCGCAGCTGGG	USEPA. 2015. Method 1609.1: Enterococci in Water by TaqMan Quantitative Polymerase Chain Reaction (qPCR) with Internal Amplification Control (IAC) Assay. EPA-820-R-15-099. U.S. Environmental Protection Agency Washington, DC.
	reverse primer	CCGAGCCGTCCTGGTC
	probe	FAM-AGTCGCAGGCGGCCACCGT-TAMRA
intI1	forward primer	GCCTTGATGTTACCCGAGAG	Barraud et al. 2010 Journal of Antimicrobial Chemotherapy 65: 1642-45
	reverse primer	GATCGGTCGAATGCGTGT
	probe	FAM-ATTCCTGGCCGTGGTTCTGGGTTTT-ZEN
sul1	forward primer	CCGTTGGCCTTCCTGTAAAG	Calero-Caceres, W., Melgarejo, A., Colomer-Lluch, M., Stoll, C., Lucena, F., Jofre, J., Muniesa, M., 2014. Sludge as a potential important source of antibiotic resistance genes in both the bacterial and bacteriophage fractions. Environ. Sci. Technol. 48, 7602e7611. http://dx.doi.org/10.1021/es501851s.
	reverse primer	TTGCCGATCGCGTGAAGT
	probe	VIC-CGAGCCTTGCGGCGG-MGB
blaTEM	forward primer	CACTATTCTCAGAATGACTTGGT	Lachmayr, K.L., Kerkhof, L.J., Dirienzo, A.G., Cavanaugh, C.M., Ford, T.E., 2009. Quantifying nonspecific TEM beta-lactamase (blaTEM) genes in a wastewater.stream. Applied and Environmental Microbiology 75(1):203-11
	reverse primer	TGCATAATTCTCTTACTGTCATG
	probe	FAM-CCAGTCACAGAAAAGCATCTTACGG-MGB
mcr-1	forward primer	ATGGCACGGTCTATGATA	J Antimicrob Chemother. 2016 Jun 3. pii: dkw192. [Epub ahead of print]
	reverse primer	CGG ATAATCCACCTTAACA
	probe	FAM-CTACAGACCGACCAAGCCGA-ZEN
vanA	forward primer	CTGTGAGGTCGGTTGTGCG	Volkmann 2004 Journal of Microbiological Methods 56:277-86
	reverse primer	TTTGGTCCACCTCGCCA
	probe	HEX-CAACTAACGCGGCACTGTTTCCCAAT-ZEN
tetW	forward primer	CGGCAGCGCAAAGAGAAC	Walsh 2011 Journal of Microbiological Methods 86:150-55.
	reverse primer	CGGGTCAGTATCCGCAAGTT
	probe	FAM-CTGGACGCTCTTACG-MGB
KPC	forward primer	GCAGCGGCAGCAGTTTGTTGATT	Ellington et al. 2016. International Journal of Antimicrobial Agents. http://dx.doi.org/10.1016/j.ijantimicag.2015.11.013
	reverse primer	GTAGACGGCCAACACAATAGGTGC
	probe	HEX-CAGTCGGAGACAAAACCGGAACCTGC-ZEN
16S rRNA	forward primer	CGGTGAATACGTTCYCGG	Suzuki et al. 2000. Applied and Environmental Microbiology 66(11); 4605-14.
	reverse primer	AAGGAGGTGATCCRGCCGCA
	probe	FAM-CTTGTACACACCGCCCGTC-ZEN
IAC (ddPCR)	forward primer	GCAAGCCCCAGAAACCG	This study
	reverse primer	CAAGATGACCGGGATTTACGA
	probe	VIC-TCACCCATCCACCACCT-MGB
*Internal Amplification Control

## Sheet: Table S3
Table S3. Negative Template Controls for ddPCR
Gene	Positive Droplets	Total Droplets	Probability of Detection per Droplet
intI1	27	1286847	2.09815e-05
sul1	14	2504138	5.59075e-06
tetW	16	1276470	1.25346e-05
blaTEM	14	2504138	5.59075e-06
vanA	14	1276470	1.09677e-05
blaKPC	2	1253935	1.59498e-06
mcr-1	2	1253935	1.59498e-06
16S rRNA	574	1149381	0.000499399

## Sheet: Table S4
Table S4. LLOQ for ddPCR
Gene	Number of Negative Extraction Controls	Number above LLOQ	% Positive
intI1	57	5	8.7719
sul1	59	6	10.1695
tetW	58	5	8.6207
blaTEM	59	2	3.3898
mcr1	58	0	0
KPC	58	0	0
vanA	58	0	0

[truncated: 17 more sheets: Table S5, Table S6, Table S7, Table S8, Table S9, Table S10, Table S11 , Table S12, Table S13, Table S14, Table S15, Table S16, Table S17, Table S18, Table S19, Table S20, Table S21]
